# Supplementary material for: Profiling of circulating exosomal miRNAs in patients with Waldenström Macroglobulinemia
Source: PLoS One. 2018 Oct 4;13(10):e0204589. doi: 10.1371/journal.pone.0204589 (PMC6171840; doi:10.1371/journal.pone.0204589)
Supplement: S1 File — Expression levels of microRNAs measured in circulating exosomes samples from patients with WM and healthy controls by the TaqMan Array Cards (Human Pool A v2.1) and after normalization using the mean expression value of all expressed miRNAs in a given sample. (XLSX) [file pone.0204589.s008.xlsx]

## Sheet: Sheet1
Patient_ID	Group	hsa-let-7a-000377	hsa-let-7b-002619	hsa-let-7c-000379	hsa-let-7d-002283	hsa-let-7e-002406	hsa-let-7f-000382	hsa-let-7g-002282	hsa-miR-100-000437	hsa-miR-1-002222	hsa-miR-101-002253	hsa-miR-103-000439	hsa-miR-106a-002169	hsa-miR-106b-000442	hsa-miR-107-000443	hsa-miR-10a-000387	hsa-miR-10b-002218	hsa-miR-122-002245	hsa-miR-125a-3p-002199	hsa-miR-125a-5p-002198	hsa-miR-125b-000449	hsa-miR-126-002228	hsa-miR-127-000452	hsa-miR-128a-002216	hsa-miR-130a-000454	hsa-miR-130b-000456	hsa-miR-132-000457	hsa-miR-133a-002246	hsa-miR-133b-002247	hsa-miR-135a-000460	hsa-miR-135b-002261	hsa-miR-136-000592	hsa-miR-138-002284	hsa-miR-139-3p-002313	hsa-miR-139-5p-002289	hsa-miR-140-3p-002234	hsa-miR-141-000463	hsa-miR-142-3p-000464	hsa-miR-142-5p-002248	hsa-miR-143-002249	hsa-miR-145-002278	hsa-miR-146a-000468	hsa-miR-146b-001097	hsa-miR-146b-3p-002361	hsa-miR-147-000469	hsa-miR-148a-000470	hsa-miR-148b-000471	hsa-miR-150-000473	hsa-miR-152-000475
N1	0	-5.72402	-2.70142	-0.590213	-3.62861	-4.5863	-3.11607	-2.77703	0.93844	2.46668	-0.613267	-5.33516	-10.0153	-6.41425	-0.541451	-1.02346	-0.583777	-1.84987	9.11326	-1.32047	-1.55861	-9.64929	-3.80607	-0.582434	-6.13449	-4.35666	-4.76613	-4.3662	2.23765	2.56978	8.76098	-12.6826	3.79486	-2.11085	-6.74821	1.07706	4.44979	-6.04621	-0.930403	-1.75685	-5.01393	-8.73171	-5.34122	3.90359	9.70631	-3.01896	-1.99261	-10.0281	-4.459
N2	0	-4.72623	-3.44704	-1.53007	-3.84366	-5.22704	-2.00864	-2.34833	4.07242	1.73059	1.09884	-5.37794	-9.17753	-5.387	-0.198112	-0.389062	2.44014	-2.70574	7.19197	-3.00327	-2.46635	-8.77547	-4.36202	-0.0395902	-5.31619	-3.27149	-4.45982	-3.5827	3.69712	3.33995	9.26893	9.26893	3.84142	-2.23172	-6.73624	0.544638	4.07104	-5.81551	-0.0495052	0.490819	-3.33586	-8.72261	-5.06839	9.26893	9.26893	-1.49019	-1.03251	-10.7343	-4.08147
N3	0	-4.91828	-3.96887	-1.29242	-4.26098	-5.51688	-3.5175	-3.78882	-0.0378652	2.66586	-1.19289	-5.0831	-9.90896	-5.94575	-1.05893	-1.17104	-1.50795	-1.58114	9.22348	-1.85196	-1.67053	-10.5368	-2.64409	-0.0739662	-5.42172	-3.73178	-4.30819	-3.83375	2.54279	2.04131	10.9702	-11.6534	3.64461	-2.1516	-6.61753	1.10654	3.3102	-7.03923	-1.69888	-0.698218	-2.80724	-9.83384	-6.01521	3.68712	10.9702	-2.84042	-1.45266	-10.099	-4.05303
N4	0	-4.14921	-2.90645	0.0224081	-3.07379	-4.94928	-1.38228	-3.14776	1.59357	2.36897	0.253209	-4.78196	-9.64403	-5.62751	0.185048	0.439683	2.78473	-1.58615	8.61626	-1.2297	-0.0259349	-9.61589	-2.0277	0.273129	-5.5006	-3.08519	-2.96224	-2.9878	4.18672	3.54711	10.7289	-12.7933	3.80078	-2.3156	-5.78461	1.91674	5.72846	-5.71885	-0.825254	-1.35215	-3.72686	-9.23392	-5.19193	4.41036	10.7289	-2.17607	-0.509601	-8.58367	-3.18266
N5	0	-3.85466	-3.66681	0.743039	-3.46749	-5.75545	-0.698582	-3.61902	0.786413	3.08368	0.047626	-4.01065	-9.92754	-6.07355	0.563284	0.922443	-0.033509	1.05097	10.6382	-0.83022	0.347177	-10.3787	-1.79404	-0.113669	-4.57398	-2.51275	-3.30484	-2.61729	4.86419	2.90779	10.0423	-11.3731	10.6382	-1.2197	-5.67485	2.31819	4.60622	-7.2558	-1.93117	0.643867	-2.10061	-9.94084	-6.05188	4.07568	10.6382	-0.942021	-1.15705	-8.44446	-3.4253
A1	2	-0.431037	-1.14401	-1.52446	-0.693803	-1.78494	7.884	-0.447601	2.91739	7.884	2.12793	-1.85354	-6.7658	-4.96731	2.93019	0.810147	7.70022	-4.10781	7.884	2.20178	-1.65214	-6.01081	-1.79507	2.72415	-2.71418	-1.13117	1.98309	-3.14509	3.34603	7.884	7.884	-16.0872	7.884	7.884	-3.52702	4.65487	7.884	-4.08578	1.58749	0.537065	-0.748245	-5.19606	-3.02562	7.884	7.884	-0.65744	1.59638	-9.39795	0.507891
A2	2	-2.19818	-1.9207	2.25596	-3.2817	-4.07738	0.321123	-2.5469	3.00332	3.80963	-0.681563	-3.06173	-8.3569	-6.49877	2.07337	0.332296	5.34898	-3.15265	7.33812	-0.231831	-2.82671	-6.8736	-1.98448	-0.215935	-3.49113	-2.49652	-2.56755	-4.36524	3.08751	7.33812	7.33812	7.18294	7.33812	7.33812	-4.76183	1.85898	3.76213	-6.26243	0.230171	-0.284989	-2.8044	-6.83951	-4.89949	7.33812	6.13746	-1.55337	1.97021	-11.7348	-1.58931
A3	2	-2.22358	-0.841011	1.18157	-2.23815	-2.75186	1.78008	-1.76901	0.628622	2.68075	-0.280109	-4.22994	-8.51666	-5.90821	-0.101055	-0.291057	1.18164	0.910153	9.07208	-0.887632	-1.65203	-8.57529	-4.19506	-0.205549	-5.09236	-2.9754	-2.26004	-2.99068	3.61325	2.55909	9.7939	-13.8032	7.47436	1.03478	-5.16059	2.36205	4.9938	-5.9113	-1.1117	1.30799	-1.9713	-7.87945	-4.87701	4.95274	8.15409	-2.33546	-1.24431	-10.9495	-2.86671
A4	2	-1.53432	-2.02646	0.448523	-2.42453	-3.55834	1.29597	-2.68587	2.02306	6.14495	-0.0818151	-3.47471	-8.20734	-5.73928	5.22203	0.119004	6.29517	-2.87244	7.67476	0.474545	-2.72347	-6.963	-4.59168	0.0734279	-4.43071	-2.26011	-2.57343	-2.30163	6.57519	3.466	7.67476	7.67476	7.67476	7.67476	-4.42837	1.08402	7.67476	-5.66554	0.0656069	-0.105175	-3.33076	-6.8221	-4.70341	5.02828	6.32892	-2.26806	-1.4332	-12.0937	-3.30323
A5	2	-2.58309	-2.19519	-1.00582	-2.62666	-4.2998	-0.910295	-2.88402	-0.469239	2.8836	-0.561997	-3.50031	-9.36352	-6.49165	3.06242	-0.0746953	0.168214	-3.16927	8.649	-0.283095	-2.93036	-9.15827	-1.2204	3.26617	-3.18876	-2.77612	-2.47907	-2.38364	5.97295	8.649	8.649	-13.8143	2.12924	8.649	-5.66358	1.59632	6.4375	-5.76834	-0.726195	0.916065	-1.59302	-7.93254	-4.78478	7.52649	8.649	-1.06994	-0.816009	-11.1367	-2.32575
A6	2	2.07251	-0.458029	0.353806	-1.01423	-2.48713	8.17112	-1.58739	1.08293	3.83883	2.42362	-0.874204	-7.66553	-4.64504	1.87775	0.145865	1.95663	-3.66284	8.17112	1.00765	0.513906	-8.59767	-2.52445	3.06294	-2.60819	-1.1235	0.517763	-2.58958	8.17112	8.17112	6.72711	-15.2626	8.17112	8.17112	-5.27971	4.15937	4.09561	-4.45121	0.500805	0.84705	-0.556494	-6.72415	-3.99594	8.17112	6.7607	0.25762	4.06152	-10.2638	-0.883947
A7	2	0.609608	-1.75113	-0.699823	-1.21986	-2.62395	8.70037	-1.41022	0.464299	6.50781	0.0947386	-1.96099	-7.78251	-4.74853	0.479149	0.99345	3.44941	-4.60952	8.70037	1.81043	-0.859119	-8.21071	-0.932037	0.755633	-2.83476	-1.50123	-1.77926	-2.48051	6.61377	8.70037	8.70037	-14.912	0.887291	8.70037	-4.42695	2.68336	4.57919	-5.50764	-0.165106	0.545387	-0.921007	-7.41155	-3.86316	8.70037	8.70037	-0.718408	1.39748	-9.61031	-1.99429
A8	2	-4.45926	-3.56293	0.381912	-3.75259	-5.68517	-2.03568	-4.07855	0.701875	2.77246	0.203294	-5.00214	-9.9048	-6.40868	-0.902431	0.18946	1.65192	-3.30504	5.84998	-2.57919	-0.632726	-10.5378	-2.00235	0.103576	-5.60735	-3.00379	-3.48002	-3.66689	4.46945	2.06788	7.71166	-13.0499	4.21577	-1.40054	-6.3488	1.45241	4.53521	-7.17842	-1.84724	-1.10333	-3.02634	-9.86988	-5.58634	3.35167	10.4063	-3.26126	-1.12338	-9.35287	-3.5719
A9	2	-0.926931	-1.60257	0.137303	-1.54642	-3.06392	2.9311	-1.99468	3.02748	3.7333	0.490145	-3.57904	-8.67777	-6.21467	0.767079	1.22943	2.44449	-2.31656	9.36148	-0.601665	-0.579059	-8.18513	-2.33833	1.10545	-4.48366	-2.8206	-1.90174	-2.25693	3.92629	8.3255	9.36148	-12.4331	2.6386	2.71538	-4.06678	2.57123	3.44728	-5.9542	-0.265402	1.05353	-1.57585	-8.03749	-4.79507	6.51424	9.36148	-1.47416	0.757992	-11.4722	-2.07739
S1	3	-0.914965	-1.77495	-0.236685	-1.69382	-4.30681	1.72316	-1.62361	1.49356	3.31691	-1.5423	-2.04734	-8.49588	-6.95619	6.28057	-0.871687	-0.604317	-3.54527	8.42016	1.74941	-2.19114	-8.61978	1.38067	1.49774	-3.1558	-1.39441	-2.76303	-1.45088	8.42016	0.135784	8.42016	8.42016	8.42016	8.42016	-6.17579	0.453936	7.34686	-7.43027	-0.800618	0.335681	-0.804904	-5.86514	-4.77473	4.19296	8.42016	-1.84001	-0.00118895	-11.0367	-2.32246
S2	3	-0.505951	-0.905212	1.05087	-0.390436	-1.97065	4.52226	-1.5304	1.10229	8.86825	-0.0576878	-2.18605	-7.9866	-6.01079	2.39743	0.462761	2.77547	-0.0630268	8.86825	2.31791	-1.73659	-6.87611	-0.579678	1.02993	-3.085	-1.95546	-0.65814	0.0880262	7.9304	2.45594	8.86825	-16.0068	2.71387	8.86825	-4.16977	2.9413	8.86825	-4.61843	0.457816	5.70148	0.0834692	-5.94601	-4.74715	8.86825	6.04256	-1.78433	0.221819	-12.4367	-2.08225
S3	3	7.07996	1.43814	2.51364	0.74777	1.8224	7.07996	1.14551	1.59414	7.07996	1.57855	-0.220602	-6.49554	-3.13207	7.07996	1.31524	7.07996	-2.08267	7.07996	3.57702	-0.255312	-5.31582	-1.1054	3.17924	-1.67155	-1.28075	0.229143	-1.72277	7.07996	1.12822	7.07996	-16.9033	7.07996	7.07996	-2.89237	5.59811	7.07996	-2.39958	3.05538	4.94014	1.09386	-6.0821	-1.79408	7.07996	7.07996	-0.0070201	2.5936	-9.27141	-1.17277
S4	3	-3.34053	-4.08402	1.42642	-3.07307	-5.42407	0.0907743	-4.03123	0.93163	4.20689	-0.339648	-3.20718	-9.73633	-6.11767	2.07496	0.391151	-0.968581	-1.98482	6.89375	-1.56713	0.763684	-10.1377	-1.22694	1.03447	-3.15806	-1.95417	-3.07166	-3.43522	3.55185	9.90862	6.00774	-10.9385	3.5861	-1.65679	-5.99822	1.67346	4.18665	-6.04167	-0.439728	1.21319	-1.69739	-9.75589	-5.36306	4.27505	9.90862	-2.00452	0.777601	-10.3042	-2.23612
S5	3	-0.359462	-1.95619	1.57207	-1.61419	-4.50938	2.54249	-2.47266	1.25134	5.95035	0.555165	-1.80695	-9.2246	-5.86214	1.31831	0.711364	-0.0332785	-0.433168	7.14836	-0.225933	0.0551275	-9.43608	-2.18659	2.45249	-2.72578	-0.701585	-3.25644	-1.62727	8.97999	8.97999	8.97999	-12.757	5.87023	2.82333	-5.68285	1.82854	4.13625	-5.5281	-0.891061	1.39595	-1.45222	-8.86851	-5.09474	4.30148	8.74467	-1.29796	1.08703	-10.8337	-1.92124
S6	3	-1.29477	-2.39	2.54534	-1.6781	-3.68071	3.87161	-2.33037	1.09165	1.63922	-0.675216	-2.37091	-9.57808	-6.06492	2.2227	-0.915082	-0.973777	-2.67941	8.65062	-0.273523	0.394612	-9.73144	0.902504	1.73918	-3.48417	-1.55099	-3.391	-5.25836	6.92053	6.51248	8.65062	-14.793	6.4375	-0.555751	-6.41586	1.52543	5.21269	-5.69652	-0.957436	1.18221	-0.860185	-9.02646	-5.73891	8.65062	8.65062	-1.63992	0.423535	-11.2176	-2.82914
S7	3	-0.523252	-1.90136	1.55278	-1.59547	-3.65383	8.40994	-2.63065	4.21369	4.37677	-0.628429	-1.92981	-9.02587	-5.88079	4.52645	2.6455e-06	0.508847	-0.732408	8.40994	1.55075	2.40731	-8.58925	7.91063	8.40994	-1.0708	1.53848	-1.29381	-0.929111	6.08231	8.40994	8.40994	-14.6396	8.40994	8.40994	-4.79558	2.68535	8.40994	-5.51517	-0.301252	2.11257	-0.00849335	-6.96331	-4.41767	8.40994	8.40994	0.279129	1.9694	-9.82078	-0.281614
N = Healthy controls
A = Asymptomatic WM
S= Symptomatic WM
[truncated: 227 more columns]
