# Supplementary material for: Profiling of circulating exosomal miRNAs in patients with Waldenström Macroglobulinemia
Source: PLoS One. 2018 Oct 4;13(10):e0204589. doi: 10.1371/journal.pone.0204589 (PMC6171840; doi:10.1371/journal.pone.0204589)
Supplement: S2 File — Expression levels of microRNAs measured in circulating exosomes samples from patients with WM and healthy controls by the Abcam Firefly Multiplex circulating miRNA assay (33-plex) and after normalization with the geNORM algorithm using the expression levels of the 3 most stable probes among samples (hsa-let-7i; hsa-miR-20a-5p and hsa-miR-223-3p). (XLSX) [file pone.0204589.s009.xlsx]

## Sheet: Sheet1 (2)
Well	Patient group	hsa-let-7d-5p	hsa-let-7i-5p	hsa-mir-103a-3p	hsa-mir-107	hsa-mir-10b-5p	hsa-mir-130a-3p	hsa-mir-139-3p	hsa-mir-139-5p	hsa-mir-145-5p	hsa-mir-155-5p	hsa-mir-15a-5p	hsa-mir-16-1-3p	hsa-mir-16-5p	hsa-mir-181a-5p	hsa-mir-181b-5p	hsa-mir-192-5p	hsa-mir-199a-3p	hsa-mir-199a-5p	hsa-mir-20a-5p	hsa-mir-21-5p	hsa-mir-221-3p	hsa-mir-222-3p	hsa-mir-223-3p	hsa-mir-27b-3p	hsa-mir-320a	hsa-mir-320b	hsa-mir-324-5p	hsa-mir-335-5p	hsa-mir-339-3p	hsa-mir-339-5p	hsa-mir-378a-3p	hsa-mir-500a-5p	hsa-mir-93-5p	experimentID	Yield	Classified	CodeCoverage
		MFI	MFI	MFI	MFI	MFI	MFI	MFI	MFI	MFI	MFI	MFI	MFI	MFI	MFI	MFI	MFI	MFI	MFI	MFI	MFI	MFI	MFI	MFI	MFI	MFI	MFI	MFI	MFI	MFI	MFI	MFI	MFI	MFI		%events converted to particles	%particles decoded	%targets with enough particles
A10	Asymptomatic WM	5191.66	6498.23	19334.4	15686.1	487.488	7761.34	183.964	586.876	-14.321	-188.547	18979.9	-86.989	115292	1624.86	482.74	820.595	2336.51	1230.63	11333.6	3899.9	2212.48	530.086	17802.4	2220.58	16712.4	14491.5	645.696	-550.615	297.305	371.201	135.812	-0.43	17903.8	07 27 2016 ab214553_1(Specimen_002__.fcs)	0.765	0.817	1
A11	Asymptomatic WM	6512.13	5479.15	24230.6	21013.8	199.749	5059.11	77.388	537.117	298.185	72.293	10727.1	61.938	52709.3	1781.85	419.233	437.786	6781.74	2770.44	8131.73	6600.02	4276.1	753.525	29427	1891.78	18503.6	12759.8	541.08	1219.05	161.854	386.501	98.948	51.455	12737.5	07 27 2016 ab214553_1(Specimen_002__.fcs)	0.806	0.858	1
A09	Asymptomatic WM	5975.66	6790.09	24703.2	20618.1	317.907	3722.09	132.505	749.276	130.621	78.781	16103.9	109.951	60906.6	2118.44	561.5	525.466	2031.59	769.088	13075.9	4366.5	1787.37	613.407	14767.1	977.206	16332.5	12051.5	442.715	356.548	69.932	131.701	98.457	60.941	17571.6	07 27 2016 ab214553_1(Specimen_002__.fcs)	0.895	0.909	1
B10	Asymptomatic WM	4081.91	6673.25	17456.9	13441.1	153.999	5823.88	48.668	325.605	108.817	23.59	9695.61	13.784	36696.6	1430.76	418.599	223.531	4688.73	2116.32	9108.35	5109.95	4126.27	549.259	21570.7	1615.81	10389.6	8792.96	629.311	916.083	94.676	281.173	114.94	48.991	12446.8	07 27 2016 ab214553_1(Specimen_002__.fcs)	0.845	0.899	1
B12	Asymptomatic WM	5126.89	6778.66	22198.2	15765.7	493.817	7248.57	26.643	598.856	106.406	72.161	10316.4	17.978	40648.6	2206.68	643.287	360.64	3584.04	1656.08	8329.66	9410.61	4951.05	617.363	23220.5	2651.35	16601.6	10722.6	516.574	1232.98	60.343	366.536	85.324	75.071	12556	07 27 2016 ab214553_1(Specimen_002__.fcs)	0.91	0.923	1
B03	Asymptomatic WM	5247.35	6589.18	17250.4	15027.3	244.748	7411.65	82.799	488.633	204.854	161.582	13929.7	62.767	48908.9	1757	519.578	340.417	4180.21	1933.57	10567.9	9220.25	5242.93	831.525	18828.8	1688.25	10049.5	13863.1	648.606	700.118	190.183	364.507	158.538	75.013	11721.7	07 27 2016 ab214553_1(Specimen_002__.fcs)	0.885	0.897	1
C12	Asymptomatic WM	6679.28	9869.51	17815.2	11658.8	294.46	5632.24	125.658	785.538	183.838	412.064	9745.05	73.574	41470.6	1862.1	484.803	456.731	1859.84	1391.96	8942.68	8335.1	3551.38	903.434	14855.2	1323.21	16653.9	11471.7	447.648	451.44	133.16	279.402	187.536	74.24	12859.1	07 27 2016 ab214553_1(Specimen_002__.fcs)	0.884	0.907	1
C02	Asymptomatic WM	4733.44	7325.5	21255.6	15490.8	94.84	10302.2	54.837	418.358	274.074	101.791	9822.84	87.354	34298	1365.61	437.786	289.601	4740.71	2925.02	7437.97	9947.92	5615.7	1233.01	24063.1	2596.91	18044.9	14877.2	921.976	1298.32	185.162	511.609	110.509	37.419	9093.95	07 27 2016 ab214553_1(Specimen_002__.fcs)	0.874	0.904	1
C03	Asymptomatic WM	6059.53	6675.68	27044.7	20692.6	188.965	13014.3	100.504	336.194	205.588	100.984	11316.3	120.104	40770.5	1433.09	507.15	258.604	4064.68	2765.02	9156.17	6776.73	4241.19	610.903	21450.3	1321.07	13191.7	11359.8	773.477	687.278	175.339	449.009	177.418	124.252	13624.7	07 27 2016 ab214553_1(Specimen_002__.fcs)	0.882	0.888	1
C05	Asymptomatic WM	7701.99	7964.61	18092.3	15508.3	187.461	9033.66	76.492	625.703	381.437	149.865	9656.68	96.884	31904.5	1817.09	554.985	526.58	3076.62	1621.11	7567.96	11484.6	4846.19	832.413	21752	2193.21	15986.7	11002.6	665.13	1084.41	114.915	366.571	107.457	52.503	11127	07 27 2016 ab214553_1(Specimen_002__.fcs)	0.864	0.899	1
C06	Asymptomatic WM	8904	7875.58	17867.6	14654.9	764.478	8132.6	98.2	1377.37	396.876	432.802	8057.22	83.542	24499.2	3819.59	1118.87	687.088	5084.58	3462.57	9891.92	10403.5	4140.78	1324.76	16829.8	3022.1	14655.8	8973.57	891.785	1534.58	134.105	555.206	283.11	122.34	13531	07 27 2016 ab214553_1(Specimen_002__.fcs)	0.864	0.918	1
C09	Asymptomatic WM	5021.04	7217.9	15981.3	13297.2	459.499	5233.57	36.437	399.292	126.681	68.655	14442.8	29.94	68578.4	1502.9	392.377	612.802	1508.86	765.463	10941.8	6045.76	2066.82	684.746	16601.3	1346.44	16233	14006.1	338.716	382.581	74.474	124.177	215.967	81.311	14814.4	07 27 2016 ab214553_1(Specimen_002__.fcs)	0.877	0.899	1
D12	Asymptomatic WM	7830.26	9585.33	22714.1	16829.9	316.651	4739.31	89.005	836.327	152.935	-11.773	12963.1	71.339	60088.6	2475.51	644.7	764.153	1464.61	1293.84	10529.7	4694.16	2663.58	558.418	12990.3	1980.66	18940.9	12841.2	578.381	590.937	181.448	255.97	253.568	140.666	22053.7	07 27 2016 ab214553_1(Specimen_002__.fcs)	0.909	0.921	1
D03	Asymptomatic WM	4137.43	7023.29	14565	12093.4	223.515	10552.7	71.017	303.165	139.205	26.107	12359.6	66.841	62505.5	1309.64	375.898	346.452	2965.36	1551.44	9507.9	5609.86	4858.76	738.546	19634.4	1957.28	14365.9	14649.4	508.05	747.117	114.815	175.609	96.425	71.71	11992.8	07 27 2016 ab214553_1(Specimen_002__.fcs)	0.908	0.924	1
D04	Asymptomatic WM	5200.13	6524.31	19107.9	15471.3	80.55	12539.5	26.604	279.517	294.177	65.71	10609.9	60.693	35649.5	1695.06	721.437	266.072	6082.77	2628.05	8104.79	9843	5839.02	956.637	24795.1	2585.88	14914.5	12178	940.501	1037.37	110.211	421.961	140.899	30.705	9751.85	07 27 2016 ab214553_1(Specimen_002__.fcs)	0.881	0.916	1
D06	Asymptomatic WM	6301.1	6983.35	17459.3	13346.9	81.325	9800.99	52.916	396.618	283.795	104.788	8092.96	104.385	29009.7	1725.32	396.589	442.481	3650.16	2397.12	9058.95	9120.15	6252.05	777.199	20725.3	2824.08	17086.9	12098.1	839.731	1312.45	119.157	442.193	130.148	46.845	12598.3	07 27 2016 ab214553_1(Specimen_002__.fcs)	0.905	0.929	1
D07	Asymptomatic WM	5105.35	6948.79	19843.8	18189.4	287.89	5552.49	32.281	598.759	94.066	143.425	13398.1	15.111	47792	1565.21	353.871	305.94	2096.24	1210.19	9646.81	6990.48	3216.89	576.082	19559.1	1076.37	12020.7	9340.99	444.396	253.822	81.205	213.124	104.41	6.248	12202.3	07 27 2016 ab214553_1(Specimen_002__.fcs)	0.892	0.901	1
E11	Asymptomatic WM	3358.9	5764.9	23464.9	17657.3	-1204.48	989.281	-497.137	-264.859	-1785.79	-2424.48	11684.1	-1855.28	79207.7	1543.54	171.055	1041.78	538.547	-1234.71	10671.6	12669.1	811.071	944.665	21311.8	1160.34	27430.5	21821.5	-922.48	-9699.47	750.435	-397.289	1288.98	-242.222	12968	07 27 2016 ab214553_1(Specimen_002__.fcs)	0.9	0.919	1
E01	Asymptomatic WM	5586.97	7436.32	20975.9	10667.7	63.111	11033	33.854	417.183	184.255	48.385	10254.9	83.795	35890.3	2831.12	788.812	406.598	7379.69	3963.02	8455.61	8923	7956.75	1460.74	20851.6	2832.32	20429.2	17191.8	1355.1	1677.81	171.501	451.432	276.579	15.187	14513.6	07 27 2016 ab214553_1(Specimen_002__.fcs)	0.886	0.911	1
E05	Asymptomatic WM	5049.38	7105.25	17927.8	14391.1	102.367	11996.4	36.656	388.859	276.231	130.238	9647.02	65.31	25610.3	1573.97	588.694	365.926	5461.91	3692.76	8682.5	8984.86	5010.51	853.182	21252.9	1530.59	14444.6	14101.4	816.628	1521.17	141.105	398.97	96.909	35.505	9975.15	07 27 2016 ab214553_1(Specimen_002__.fcs)	0.906	0.912	1
E07	Asymptomatic WM	6437.91	7512.16	15617.8	12843.7	408.506	7060.2	81.345	628.167	229.338	91.078	8122.15	49.024	27345.5	2430.43	679.021	270.146	5116.69	2401.97	8415.58	7926.79	4479.76	664.516	20739.3	1938.58	15826.7	10350.2	541.986	1053.33	90.425	315.42	106.206	56.137	12680.8	07 27 2016 ab214553_1(Specimen_002__.fcs)	0.895	0.917	1
E08	Asymptomatic WM	6013.47	6099.95	18214.3	14043	301.821	5948.03	46.634	686.858	278.217	87.361	10597.5	58.117	31918.3	2080.74	692.591	389.383	3868.37	1714.68	8587.75	9005.44	4792.65	921.839	25028.6	2572.12	11871.6	9379.17	556.031	1158.78	60.171	281.244	100.571	42.669	10256.7	07 27 2016 ab214553_1(Specimen_002__.fcs)	0.922	0.919	1
E09	Asymptomatic WM	4377.89	7893.46	17575.9	14721.6	599.824	10596.1	39.266	812.135	232.259	211.81	10422.7	113.137	32973	1918.37	762.262	493.91	5037.84	2412.1	8876.16	6980.62	6790.18	1452.76	18713.3	4210.29	14946	14081.4	869.89	1367.68	173.097	407.15	289.483	69.608	12936.3	07 27 2016 ab214553_1(Specimen_002__.fcs)	0.904	0.916	1
F01	Asymptomatic WM	8257.55	7419.2	28746	34700.9	163.596	13899.3	68.851	1361.51	65.422	-90.726	11761.7	-139.402	82226	2017.01	601.723	596.202	156.107	18.721	10484.1	7084.76	4817.76	1021.19	16855.9	1202.13	5511.14	10029.5	763.638	198.734	241.937	239.057	53.654	98.407	14663.1	07 27 2016 ab214553_1(Specimen_002__.fcs)	0.883	0.921	1
F03	Asymptomatic WM	5755.84	7321.38	18588.6	15457	135.219	6664.36	73.546	249.084	152.552	69.608	13691.1	68.919	55232.2	1753.99	571.572	472.814	2939.66	1453.33	9714.38	7232.49	2282.23	810.549	18434.6	1579.16	13910.2	10068.8	595.527	404.255	107.739	202.414	163.441	83.705	14777.2	07 27 2016 ab214553_1(Specimen_002__.fcs)	0.9	0.918	1
F05	Asymptomatic WM	4973.23	6534.81	24111.1	12174.8	171.5	9203.4	29.142	265.128	88.774	38.461	22065.2	78.959	67510.9	1779.67	478.997	465.267	2687.76	1092.8	13986.7	4949.5	2648.75	708.28	14344.8	1062.58	18130.5	17747.4	333.368	440.89	155.485	173.5	147.321	77.488	20130.6	07 27 2016 ab214553_1(Specimen_002__.fcs)	0.919	0.924	1
B01	In remission	7155.73	9323.13	18428.7	16199	943.988	3254.58	165.949	1296.78	127.912	231.376	17366.4	49.002	46592.1	3897.74	938.13	785.352	1182.5	570.691	10080.2	7820.08	1431.94	974.197	13951.1	1677.94	14501.9	12251.6	536.096	467.763	111.175	243.835	326.262	136.087	14530.6	07 27 2016 ab214553_1(Specimen_002__.fcs)	0.914	0.92	1
C10	In remission	4896.7	7670.38	16045.5	12248.4	125.566	10367.3	58.543	469.209	239.101	87.971	10782.4	85.612	42127.8	2226.64	749.068	683.056	4439.57	1984.94	7838.12	13187.6	8324.86	1506.16	21807.9	3340.51	35761.2	26460.9	688.771	1260.8	205.728	442.537	361.833	68.472	14097.8	07 27 2016 ab214553_1(Specimen_002__.fcs)	0.894	0.909	1
D11	In remission	3962.58	6789.3	14981.1	8976.11	199.965	4686.41	11.709	299.511	269.72	78.402	7564.6	54.99	29170.4	1654.1	459.553	609.83	2081.77	1042.53	8720.44	5186.84	3319.11	748.684	22145.2	1709.73	13868.1	8258.92	628.528	413.784	96.621	192.144	310.682	44.546	10429.9	07 27 2016 ab214553_1(Specimen_002__.fcs)	0.894	0.923	1
E02	In remission	6496.72	7262.81	23649.9	11763.4	254.749	6190.25	46.203	382.862	187.308	57.349	8821.18	97.211	48380.1	2110.83	552.757	515.242	4611.75	2027.1	8283.67	10720.1	3271.6	789.169	21792.9	2141.92	14279	15256.9	572.066	765.513	197.055	436.889	177.611	58.974	13174.5	07 27 2016 ab214553_1(Specimen_002__.fcs)	0.855	0.905	1
F10	In remission	3590.45	6170.93	22770.6	18856.9	198.399	5983.88	26.677	294.729	143.877	15.512	11811.6	8.977	63027.5	1263.59	488.481	274.444	2351.63	1527.15	9212.83	11586.4	3289.71	744.091	23062.1	1861.36	13409.8	11152.4	415.843	313.672	115.744	189.247	115.625	22.075	12886.7	07 27 2016 ab214553_1(Specimen_002__.fcs)	0.916	0.929	1
G03	In remission	7330.85	8096.93	22314.2	17528.4	139.631	6731.43	113.926	451.776	246.386	171.565	12383	122.32	39974.4	1272.82	399.163	382.084	4425.25	2694.34	8226.84	8767.54	3670.2	847.294	19682.9	2079.5	14560.6	11370.3	645.137	591.016	105.457	371.969	110.354	57.068	12508.3	07 27 2016 ab214553_1(Specimen_002__.fcs)	0.891	0.917	1
A01	Healthy control	6464.37	8197.08	23993.1	17486.6	185.225	12236.7	93.828	565.501	205.829	118.515	8122.8	94.233	27630.1	1925.29	451.762	259.894	5728.81	3353.55	6941.22	7497.6	7792.96	978.273	23043.4	3891.26	14170.4	10706.1	1108.55	1980.48	133.224	433.537	59.322	67.459	9634.43	07 27 2016 ab214553_1(Specimen_002__.fcs)	0.913	0.924	1
A02	Healthy control	8349.37	7530.36	22602.1	18771.9	224.514	13093.9	95.627	888.158	350.264	131.898	8675.56	93.155	26851.8	3135.36	858.769	322.259	4709.92	3797.41	9101.51	7475.28	6747.13	1146.74	19129.9	2946.67	13791.9	12750.9	1016.48	1241.63	169.297	633.809	107.92	69.518	8819.05	07 27 2016 ab214553_1(Specimen_002__.fcs)	0.918	0.926	1
A03	Healthy control	5303.75	6071.81	24185.3	18454.7	102.83	10791.2	73.845	370.757	403.058	97.546	10727.6	59.393	41910.4	1357.57	576.004	250.636	5741.54	3814.85	8190.12	8366.14	5140.68	758.191	26365.4	2722.7	13226.3	9691.21	607.396	1178.82	121.026	450.021	98.328	38.88	10182.2	07 27 2016 ab214553_1(Specimen_002__.fcs)	0.922	0.933	1
A04	Healthy control	7457.69	7022.95	18758.5	13231.6	203.857	9579.16	60.857	832.742	547.386	86.597	7590.31	69.075	26771.2	3191.29	711.568	330.727	5671.26	3542.53	8729.91	7616.21	5838.95	921.118	21385.2	2599	11781	10340.5	1170.81	1588.95	184.333	403.044	128.45	54.231	9837.51	07 27 2016 ab214553_1(Specimen_002__.fcs)	0.668	0.686	1
A05	Healthy control	7147.11	7553.18	23741.8	16335.5	135.324	12182.3	172.711	813.334	238.131	42.139	9597.75	52.121	32596	1588.3	383.563	275.726	5212.48	3125.27	8761.33	7276.9	6167.16	709.586	19812.6	2088.64	13940.2	9754.96	386.432	1276	171.071	282.474	125.694	35.768	11151.6	07 27 2016 ab214553_1(Specimen_002__.fcs)	0.819	0.855	1
A06	Healthy control	7800.92	7659.61	17301	11981.3	142.541	11879.1	70.649	380.513	256.997	79.8	7302.1	59.187	27117.7	2240.69	639.218	232.23	5711.77	3894.08	7783.92	6972.63	5118.02	633.497	21990.6	1902.13	11706.5	8759.11	583.881	1539.72	100.59	195.514	100.62	36.21	11482.3	07 27 2016 ab214553_1(Specimen_002__.fcs)	0.735	0.797	1
A07	Healthy control	5519.4	7138.76	18466.2	12570.2	125.683	7942.88	127.934	334.215	236.428	36.609	8405.83	50.718	39252.5	2382.07	325.977	307.577	3687.33	2644.6	8278.68	5110.44	4293.4	498.464	22185	1475.45	14070.4	9590.12	449.978	818.154	96.491	397.182	99.799	57.653	10027.1	07 27 2016 ab214553_1(Specimen_002__.fcs)	0.91	0.922	1
A08	Healthy control	10347.2	8536.54	24055.9	15073.2	350.959	9212.21	67.492	1350.33	580.583	168.236	9172.03	51.53	19974.9	4960.9	888.678	165.042	5108.4	4784.72	7627.43	9788.23	7875.9	1356.96	20136.4	3929.57	14394.6	9498.52	1185.38	1555.77	229.019	1104.47	102.207	47.228	11740.8	07 27 2016 ab214553_1(Specimen_002__.fcs)	0.902	0.922	1
D02	Refractory WM	2204.53	7740.69	14927.5	13642.1	201.697	12325.6	80.095	300.69	372.16	115.138	18906.6	244.158	67322.9	1062.49	463.548	707.606	4438.2	2498.06	8276.35	10601.6	5690.23	1536.51	20465.6	1530.29	31564.3	34103.2	823.229	1263.85	203.465	293.324	458.527	60.191	17545.6	07 27 2016 ab214553_1(Specimen_002__.fcs)	0.904	0.922	1
D05	Refractory WM	2086.76	7093.08	8727.21	10355	146.902	5348.31	42.592	221.558	576.938	12.352	18283.4	168.937	46769.2	4772.08	1469.81	1822.88	961.414	306.814	8428.95	11836.4	2848.57	2636.79	21929.8	1768.59	26809.6	27815.3	772.989	269.089	204.472	149.135	1633.23	80.588	27469.2	07 27 2016 ab214553_1(Specimen_002__.fcs)	0.853	0.895	1
D09	Refractory WM	6709.55	11324.3	16340.7	13381.9	321.799	9449.71	18.276	273.467	135.397	106.156	14738.9	279.904	35256.9	2559.86	676.826	1824.41	1907.52	823.068	11443	10805.5	2171.5	1183.36	10117.9	1396.59	29549.2	24941.7	401.653	994.448	163.676	205.668	777.735	108.398	20054.2	07 27 2016 ab214553_1(Specimen_002__.fcs)	0.684	0.688	1
F12	Refractory WM	4240.9	7260.33	24970.9	17694.8	250.1	4467.46	639.413	555.36	257.156	299.893	10488.1	121.127	57694.8	2111.36	520.176	731.619	2375.71	1094.16	11215.1	7130.14	3246.04	631.995	16102.1	907.617	21266.4	12822.8	624.183	217.193	242.213	309.403	367.344	283.817	19263	07 27 2016 ab214553_1(Specimen_002__.fcs)	0.885	0.914	1
F08	Refractory WM	4723.01	5918.9	20173.2	16310.7	139.899	8867.54	32.483	267.67	224.431	111.574	9709.76	61.178	36146.9	3232.06	1167.63	425.413	3877.01	2236.98	8523.12	12400.2	4505.84	948.825	25989.8	2845.82	12377.1	10793.2	700.422	935.359	100.938	395.43	91.447	49.623	11385.3	07 27 2016 ab214553_1(Specimen_002__.fcs)	0.901	0.921	1
A12	Relapsed WM	4487.75	7265.93	11639.6	8343.96	194.054	9147.03	55.194	387.205	158.153	84.558	6244.86	134.687	26683.1	2452.14	783.748	818.761	4720.55	2976.05	9072.03	9723.92	6403.33	1297.92	19890.5	2363.37	26730.9	15280.2	1099.72	1197.46	242.751	662.027	773.149	97.857	16816.8	07 27 2016 ab214553_1(Specimen_002__.fcs)	0.842	0.914	1
B11	Relapsed WM	2767.18	7536.29	11365.8	8384.9	283.134	9506.29	62.02	466.029	265.071	72.999	7828.09	121.685	27173.5	2244.39	871.467	627.667	4228.67	2905.21	7786.58	12833.3	9004.72	1974.62	22342.8	4228.94	26648	17593.7	1075.13	1612.49	355.658	653.785	637.999	56.797	14134.5	07 27 2016 ab214553_1(Specimen_002__.fcs)	0.841	0.905	1
B02	Relapsed WM	4323.14	7259.56	17390	15262.2	243.263	20306.6	115.046	606.136	387.878	119.935	11312.9	139.624	38708.3	2659.22	1075.05	638.671	8311.65	5280.79	6921.34	13373	13529	1882.23	26094.1	2730.57	49908.6	36591.6	1848.07	1498.82	342.672	854.914	689.162	159.559	15106.8	07 27 2016 ab214553_1(Specimen_002__.fcs)	0.88	0.911	1
B07	Relapsed WM	3812.84	7059.97	11128.1	9081.74	207.164	8107.36	19.446	343.299	106.087	42.81	9466.34	59.546	38292.3	846.097	310.227	518.196	2587.85	1153.93	8936.95	6797.11	3626.2	642.62	20780.2	1305.56	19410.4	11244.8	391.597	485.233	84.037	266.549	240.888	92.19	13060.6	07 27 2016 ab214553_1(Specimen_002__.fcs)	0.86	0.896	1
B08	Relapsed WM	5961.04	7149.49	12474.3	11304.4	862.938	6435.43	57.745	903.292	110.232	239.234	10091.3	69.162	20099.3	2099.77	1391.7	620.907	5028.79	1956.89	10313.1	9183.27	3929.33	1588.89	17782	2493.32	11467.6	11117.9	451.722	1132.95	58.561	208.182	173.908	91.231	11721.3	07 27 2016 ab214553_1(Specimen_002__.fcs)	0.749	0.795	1
C11	Relapsed WM	5734.13	8303.79	18613.6	14167.9	136.304	12343.8	43.262	636.81	273.785	132.513	8814.92	174.693	34854.5	2780.53	771.112	826.727	4295.64	3574.46	7472.14	12876.7	6238.62	1562.01	21131	3086.94	31474.3	22531.1	1122.79	1445.05	232.292	549.776	410.624	55.516	15194.9	07 27 2016 ab214553_1(Specimen_002__.fcs)	0.725	0.766	1
C01	Relapsed WM	3791.77	6884.85	13828.5	11047.4	307.127	9935.73	55.886	477.291	113.67	112.567	9998.08	86.903	33709.7	1821.98	826.827	418.353	4530.17	1864.19	8657.31	9114.85	4490.38	1122.19	21997.1	1756.79	15979.5	13544.4	497.659	1140.34	87.786	314.157	278.081	46.733	11585.8	07 27 2016 ab214553_1(Specimen_002__.fcs)	0.674	0.686	1
C04	Relapsed WM	2852.65	6714.65	12168.8	10172	89.757	12494.8	53.009	270.712	118.36	54.348	8307.23	68.301	38928.8	1726.19	584.366	451.594	3928.99	1846	8319.69	11899.8	6543.98	1401.94	23469.9	2049.21	22608.3	18480.4	853.594	1173.64	177.171	429.782	270.663	44.622	12361.4	07 27 2016 ab214553_1(Specimen_002__.fcs)	0.644	0.617	1
D01	Relapsed WM	3730.62	8073.52	13851.7	11674	122.282	21325.8	103.592	463.851	150.676	29.113	14328.1	193.88	58835.9	1303.9	463.657	934.961	6188.11	2970.98	7930.69	14218.6	5553.55	1229.7	20477.1	2431.7	32697	28868	993.909	900.821	310.369	384.606	381.637	63.858	20601.1	07 27 2016 ab214553_1(Specimen_002__.fcs)	0.71	0.735	1
E10	Relapsed WM	5994.36	7969.56	20814.2	15907	346.573	5005.6	4.816	358.782	76.793	37.393	19411.2	40.306	73906.8	1799.1	567.995	545.859	2024.99	895.201	11229.3	4816.62	2343.01	604.042	14650.5	1553.52	15244.7	13457.5	398.776	227.542	127.681	166.149	126.684	65.514	15990.5	07 27 2016 ab214553_1(Specimen_002__.fcs)	0.838	0.893	1
E12	Relapsed WM	5588.89	7956.93	16903.1	10304.1	298.053	8642.11	86.042	549.806	95.238	60.431	10693.3	77.859	45948.4	2228.94	597.542	778.719	2904.56	1477.47	9571.42	9680.23	5106.97	699.425	17215.5	2335.2	23029.4	14313.7	596.681	990.015	133.333	372.727	387.969	122.729	22269.7	07 27 2016 ab214553_1(Specimen_002__.fcs)	0.87	0.907	1
E03	Relapsed WM	4041.71	7331.72	20462.6	15439.4	90.322	7452.29	23.568	286.634	67.281	18.802	12739.4	142.534	52807.8	1620.27	659.871	592.439	2652.22	2309.39	10309.6	8350.49	3613.61	694.742	17345.8	1067.04	8190.07	13827	537.547	677.968	92.595	208.754	115.816	60.103	7871.76	07 27 2016 ab214553_1(Specimen_002__.fcs)	0.798	0.866	1
F11	Relapsed WM	4528.68	7235.5	22576.1	17311.4	151.251	8402.19	17.077	458.589	293.966	123.008	12817.1	132.078	43697.1	1359.74	570.284	783.619	2433.96	1461.31	10100.2	9334.5	2975.06	704.527	17940.9	1498.26	21820.6	16862.6	598.123	683.321	130.934	187.377	184.475	167.932	15780.3	07 27 2016 ab214553_1(Specimen_002__.fcs)	0.692	0.714	1
F07	Relapsed WM	5953.39	7550.89	19103.7	15099.4	80.12	11922.7	25.827	323.561	321.343	74.046	8890.69	86.72	22651	3942.69	1493.81	376.395	5850.25	4383.17	8505.55	10234.6	6440.79	1084.17	20414.7	2762.77	13567.3	10568.7	830.448	1186.48	106.576	498.192	110.166	32.768	11627.7	07 27 2016 ab214553_1(Specimen_002__.fcs)	0.904	0.912	1
F09	Relapsed WM	2497.78	4786.61	15959.7	13328.5	57.762	14283.5	23.58	307.482	281.741	57.442	11745.7	63.562	52687.1	991.29	477.159	601.431	4227.56	1780.64	9220.28	9820.97	7914.79	1329.83	29707.8	2209.77	23876.8	21311.2	705.904	1181.23	153.698	323.185	141.572	25.168	18165.1	07 27 2016 ab214553_1(Specimen_002__.fcs)	0.911	0.92	1
G01	Relapsed WM	5662.56	8016.75	22342.2	17517.5	236.33	10386.6	107.322	547.8	197.017	7.385	9961.8	46.881	48897.9	1470.12	451.299	322.863	4546.39	2014.28	7553.63	9861.86	4428.28	759.103	21651.5	1473.5	16301.1	13337.6	676.933	623.279	109.958	283.176	107.553	40.321	14831.4	07 27 2016 ab214553_1(Specimen_002__.fcs)	0.898	0.927	1
G02	Relapsed WM	10593.8	8473.42	20018.8	16307.2	112.937	11504.8	82.017	918.884	672.858	124.413	10953.4	114.98	26653	1987.44	621.058	286.367	6720.04	5476.88	6665.73	12304.3	6828.32	1141.43	23213.3	3660.4	15064.5	12965.7	1170.68	2153.23	182.037	791.988	124.525	40.99	12150.6	07 27 2016 ab214553_1(Specimen_002__.fcs)	0.609	0.559	1
G04	Relapsed WM	4854.35	5572.59	18635.1	17147.5	187.975	11658.9	91.044	559.821	404.508	68.872	11129	101.525	38004.9	1862.4	593.346	399.866	7466.35	4039.53	9175.2	10660.6	7500.44	1029.52	25643.1	3637.96	20129.2	14669.9	1030.65	1636.48	137.047	425.972	157.668	62.501	13193.8	07 27 2016 ab214553_1(Specimen_002__.fcs)	0.832	0.885	1
G05	Relapsed WM	6396.35	7184	21638.1	15258.6	218.365	9393.19	66.529	465.007	312.871	116.664	10769.8	90.267	36478.7	1301.45	357.847	430.401	3797.11	2614.89	8998.48	6793.4	3606.01	688.702	20281.8	2031.12	12221.2	8920.87	623.343	501.805	101.901	420.084	179.281	76.012	13932	07 27 2016 ab214553_1(Specimen_002__.fcs)	0.844	0.878	1
G06	Relapsed WM	3734.07	6492.02	18265.9	12239.3	116.341	11415.4	63.787	328.677	221.728	92.11	9443.16	76.675	36373.5	1525.26	602.091	494.261	3691.83	3227.61	9852.34	9524.27	5416.01	491.476	20498.6	1790.62	15184.7	11601.7	601.204	712.4	144.929	373.05	80.068	40.938	17398.5	07 27 2016 ab214553_1(Specimen_002__.fcs)	0.841	0.901	1
G07	Relapsed WM	5058.96	6626.68	21910.4	15011.1	477.057	5993.67	82.327	865.041	362.473	136.424	9562.47	195.277	30676.3	2002.93	774.958	1131.16	2670.49	1716.68	11222.7	9620.88	5169.84	1023.25	17629.8	1512.47	17689.5	14626.8	666.682	550.225	195.97	322.28	142.664	83.608	16938.2	07 27 2016 ab214553_1(Specimen_002__.fcs)	0.648	0.61	1
G08	Relapsed WM	8413.64	7140.85	30424.4	27583.5	112.264	3733.66	33.198	401.531	157.544	58.377	20838	88.015	79697.3	1582.36	569.834	1362.89	1610.09	1207.03	17161.9	4609.19	2571.57	793.146	10698.6	962.05	14639	17067.9	471.135	323.882	101.786	196.238	362.089	162.409	28155	07 27 2016 ab214553_1(Specimen_002__.fcs)	0.865	0.908	1
B04	Symptomatic naïve WM	4907.62	8159.06	16925.8	13263	116.49	13314	60.419	431.278	240.6	112.652	11664.2	123.694	40360.4	1812.45	583.259	398.214	6996.6	3468.7	6942.03	14670.7	8301.01	1086.12	23148.1	3380.77	21961.4	17545.6	1170.04	1829.87	220	552.226	208.638	44.403	12939.3	07 27 2016 ab214553_1(Specimen_002__.fcs)	0.877	0.913	1
B05	Symptomatic naïve WM	6436.19	7066.46	22418	16335.5	278.202	3916.67	17.806	493.982	122.985	248.776	13811.6	52.549	47601.4	1383.21	374.137	737.37	2116.45	1334.69	10662.1	7264.09	1633.9	680.697	17401.9	1415.57	15187.8	10680.8	311.499	395.677	91.633	241.899	156.462	119.392	14009.3	07 27 2016 ab214553_1(Specimen_002__.fcs)	0.897	0.906	1
B06	Symptomatic naïve WM	6466.67	8611.33	19932.1	15618.5	261.457	7773.06	58.951	495.697	102.12	68.483	15696.2	154.587	53707.9	1667.11	465.394	735.264	2265.01	989.543	11613.8	7885.47	3266.86	625.461	13109.9	714.51	16287.9	11836.4	516.464	572.443	138.262	246.387	118.773	133.009	20535	07 27 2016 ab214553_1(Specimen_002__.fcs)	0.893	0.919	1
B09	Symptomatic naïve WM	3926.07	5934.91	12355.9	9515.43	40.716	5607.53	21.134	214.182	787.962	103.706	10324	80.846	30638.7	1145.08	365.661	613.002	2625.28	780.287	7371.38	8397.66	3982.19	1446.05	29969.5	2056.26	14334.7	10564.8	407.352	608.08	86.776	191.236	607.261	35.463	14737.2	07 27 2016 ab214553_1(Specimen_002__.fcs)	0.904	0.918	1
C08	Symptomatic naïve WM	6664.95	8141.53	14089.6	14529.3	187.404	14315.5	33.951	419.285	256.299	101.249	8000.77	85.822	22644	2260.76	970.81	417.869	6124.03	2912.88	7308.33	13941.6	5204.38	831.627	22035.3	2871.05	14721.9	12794.9	746.683	1672.09	122.514	479.608	144.46	27.655	11125.5	07 27 2016 ab214553_1(Specimen_002__.fcs)	0.893	0.924	1
D10	Symptomatic naïve WM	4534.67	7585.27	18248.1	11215.4	77.135	4111.54	-3.052	214.817	42.731	32.724	11225.5	40.608	56111.5	1177.08	565.2	575.941	1784.95	696.62	9409	6529.11	2331.99	509.755	18370.8	894.434	10195.7	9359.43	372.807	62.574	87.326	59.22	331.166	43.632	13613.4	07 27 2016 ab214553_1(Specimen_002__.fcs)	0.888	0.918	1
E04	Symptomatic naïve WM	4848.27	7451.86	10021.4	14783.7	99.346	9707.58	93.77	327.79	133.854	160.365	13801.5	48.815	57912.7	1236.42	314.931	294.283	2428.78	1838.65	10247	10075.7	3966.4	1096.94	17170.5	1971.64	18270	18517.7	992.05	518.009	206.928	313.334	95.345	87.411	14981.4	07 27 2016 ab214553_1(Specimen_002__.fcs)	0.796	0.902	1
E06	Symptomatic naïve WM	5020.55	7127.89	16054.9	11615.5	121.235	13407.5	46.106	387.309	257.739	119.106	8266.38	66.063	23897.7	1788.2	696.906	386.542	5171.13	3530.02	8363.01	10901	6166.86	1056.27	21994.7	2860.72	20721.5	14306.9	830.895	2455.67	199.32	583.594	176.303	29.19	12728.2	07 27 2016 ab214553_1(Specimen_002__.fcs)	0.775	0.862	1
F02	Symptomatic naïve WM	4974.72	6534.38	22984.5	20479.5	176.57	6586.2	63.006	464.169	-63.065	33.115	17219.2	-55.157	81612	1260.68	400.413	382.851	2042.21	976.651	11250.3	9098.22	2603.4	739.269	17835	1297.94	16178	12753.7	522.334	-660.84	248.888	213.502	65.358	42.119	13286.5	07 27 2016 ab214553_1(Specimen_002__.fcs)	0.735	0.813	1
F04	Symptomatic naïve WM	5225.85	8180.26	18639	14280	464.875	8229.46	70.756	874.12	264.526	120.343	10414.7	83.368	32121.2	1988.51	727.15	336.095	4683.21	2109.89	7450.82	10097.9	4297.51	1251.36	21511.5	2494.19	13062.1	12046.2	672.634	722.003	122.183	330.488	250.632	45.476	10233.2	07 27 2016 ab214553_1(Specimen_002__.fcs)	0.883	0.896	0.971
F06	Symptomatic naïve WM	6181.17	7415.98	17817.8	14692.6	343.16	6993.73	41.723	425.82	63.17	179.303	11726.2	91.586	52081.1	1758.49	560.167	770.091	4299.74	1902.42	11442.5	9178	3467.43	832.584	15450.9	1260.28	18450.1	13123.2	463.275	758.878	139.338	206.321	181.022	57.119	23644.8	07 27 2016 ab214553_1(Specimen_002__.fcs)	0.948	0.956	0.629
Blanks	NA	0	0	0	0	0	0	0	0	0	0	0	0	0	0	0	0	0	0	0	0	0	0	0	0	0	0	0	0	0	0	0	0	0	ab214553_1(Specimen_002__.fcs)	0	0	0
Normalization	NA	0	1	0	0	0	0	0	0	0	0	0	0	0	0	0	0	0	0	1	0	0	0	1	0	0	0	0	0	0	0	0	0	0	ab214553_1(Specimen_002__.fcs)	0	0	0
Level of Detection	NA	253.352	99.461	560.151	1768.57	111.737	51.714	43.376	226.514	103.116	1401.17	79.735	212.992	478.628	653.179	29.396	71.421	601.274	143.817	92.38	562.979	226.553	35.561	124.474	57.906	788.579	92.112	375.497	397.25	498.141	405.457	210.193	76.874	150.003	ab214553_1(Specimen_002__.fcs)	0	0	0
Normalization by the geNORM algorithm with the expression levels of the 3 most stable probes among samples : hsa-let-7i; hsa-miR-20a-5p and hsa-miR-223-3p
